# Supplementary material for: Insights from Microbial Transition State Theory on Monod’s Affinity Constant
Source: Sci Rep. 2020 Mar 24;10:5323. doi: 10.1038/s41598-020-62213-6 (PMC7093443; doi:10.1038/s41598-020-62213-6)
Supplement: Supplementary file 2 — Dataset 1. [file 41598_2020_62213_MOESM2_ESM.xlsx]

## Sheet: Lambda Calculations
Anabolism
molecules	NH4+	HCO3-	H+	CH1.8N0.5O0.2	O2	H2O		Reaction Standard formation energy (kJ/mol)
stoichiometry	-0.2	-1	-0.8	1	1.05	0.4		Anabolism	440.9
formation energy (kJ/mol)	-79.4	-586.9	0	-67	0	-237.2		Catabolism	-2604.2
formation enthalpy (kJ/mol)	-133.3	-692	0	-91	0	-285.8
								Reaction Enthalpy of formation (kJ/mol)
Catabolism								Anabolism	513.34
molecules	C6H12O6	O2	HCO3-	H+				Catabolism	-2887.8
stoichiometry	-1	-6	6	6
formation energy (kJ/mol)	-917.2	0	-586.9	0
formation enthalpy (kJ/mol)	-1264.2	0	-692	0
R (kJ K-1 mol-1)	0.008314
TS (K)	298
Dissipated Energy (kJ/-C mol)	276
Molecules	C6H12O6	O2	HCO3-	H+	NH4+	CH1.8N0.5O0.2	H2O
MW (g/mol)	180	32	61	1	17	24.6	18
Case 1
Activity	0.000555556	0.000273	1.42e-09	1e-07	0.0447059	1	1
Temperature (K)	290.4
log Q_an	25.2723
log Q_cat	-162.212
Corrected anabolism	503.764
Corrected catabolism	-3003.08
lambda mol s/mol x	0.259655
lambda gS/gX	1.89992
y_x/s g/g	0.526339
Case 2
Activity	0.000555556	0.000273	1.42e-09	1e-07	0.0447059	1	1
Temperature (K)	313
log Q_an	25.2723
log Q_cat	-162.212
Corrected anabolism	503.019
Corrected catabolism	-3012.05
lambda mol s/mol x	0.258634
lambda gS/gX	1.89245
y_x/s g/g	0.528416
Case 3 and 4
Activity	0.000555556	0.000273	1.42e-09	1e-07	0.0447059	1	1
Temperature (K)	310
log Q_an	25.2723
log Q_cat	-162.212
Corrected anabolism	503.118
Corrected catabolism	-3010.86
lambda mol s/mol x	0.25877
lambda gS/gX	1.89344
y_x/s g/g	0.52814

## Sheet: VH from Literature
Yield (units)	Yield value (reported)	Ks (units)	Ks Value (reported)	Ks (gS/L)	lambda Estimated(molS/molX)	lambda (gS/gX)	Vh (L/gX)	Vh(L/cell)	Vh(µm3/cell)	Rh^3(µm3/cell)	Rh (µm/cell)	Reference	Limiting Substrate	Organism	Temperature	Temperature (°C)	Input Concentration
gX/gS	0.252	gS/L	0.391	0.391		3.96825	10.149	2.84172e-12	2841.72	678.41	8.7868	https://www.ncbi.nlm.nih.gov/pmc/articles/PMC242450/	Glucose	Streptococcus mutans		37	4g/l
gX/gS	0.24	gS/L	0.02	0.02		4.16667	208.333	5.83333e-11	58333.3	13926.1	24.0589	https://www.ncbi.nlm.nih.gov/pmc/articles/PMC242450/	Glucose	Streptococcus Sanguis		37	4g/l
mol carbonX/mol carbon S	0.43	gS/l	0.135	0.135		2.88036	21.336	5.97409e-12	5974.09	1426.21	11.2563	https://www.ncbi.nlm.nih.gov/pubmed/8031092	Glycerol	Hydrogenophaga Pseudoflava		2	0.25 g/l
mol carbonX/mol carbon S	0.39	gS/l	0.193	0.193		3.17579	16.4549	4.60736e-12	4607.36	1099.93	10.3226	https://www.ncbi.nlm.nih.gov/pubmed/8031092	Glycerol	Hydrogenophaga Pseudoflava		2	0.5 g/l
mol carbonX/mol carbon S	0.29	gS/l	0.259	0.259		4.27089	16.4899	4.61717e-12	4617.17	1102.27	10.3299	https://www.ncbi.nlm.nih.gov/pubmed/8031092	Glycerol	Hydrogenophaga Pseudoflava		16	0.25 g/l
mol carbonX/mol carbon S	0.29	gS/l	0.268	0.268		4.27089	15.9361	4.46212e-12	4462.12	1065.25	10.2129	https://www.ncbi.nlm.nih.gov/pubmed/8031092	Glycerol	Hydrogenophaga Pseudoflava		16	0.5 g/l
mol carbonX/mol carbon S	0.27	gS/l	0.434	0.434		4.58725	10.5697	2.95951e-12	2959.51	706.532	8.90657	https://www.ncbi.nlm.nih.gov/pubmed/8031092	Glycerol	Brevibacterium		2	0.5 g/l
mol carbonX/mol carbon S	0.27	gS/l	0.448	0.448		4.58725	10.2394	2.86703e-12	2867.03	684.453	8.81281	https://www.ncbi.nlm.nih.gov/pubmed/8031092	Glycerol	Brevibacterium		2	0.5 g/l
mol carbonX/mol carbon S	0.19	gS/l	0.09	0.09		6.51872	72.4302	2.02805e-11	20280.5	4841.6	16.9172	https://www.ncbi.nlm.nih.gov/pubmed/8031092	Glycerol	Brevibacterium		16	0.25 g/l
mol carbonX/mol carbon S	0.37	gS/l	0.104	0.104		3.34745	32.187	9.01237e-12	9012.37	2151.54	12.9097	https://www.ncbi.nlm.nih.gov/pubmed/8031092	Glycerol	Brevibacterium		16	0.5 g/l
gX/gS	0.13	mili gS/l	0.48	0.00048		7.69231	16025.6	4.48718e-09	4.48718e+06	1.07124e+06	102.32	https://jb.asm.org/content/129/1/115.short	Glucose	Corynebacterium sp 198		25
gX/gS	0.53	micro gS/L	12.3	1.23e-05		1.88679	153398	4.29514e-08	4.29514e+07	1.02539e+07	217.252	https://www.microbiologyresearch.org/content/journal/micro/10.1099/00221287-14-3-601	Glycerol	Aerobacter cloacae		37	0.0272M
Not given		micro gS/L	33	3.3e-05	0.259655	1.88764	57201.2	1.60163e-08	1.60163e+07	3.82362e+06	156.372	10.1128/jb.178.15.4530-4539.1996	Glucose	E. Coli ML 30		17.4
Not given		micro gS/L	33	3.3e-05	0.258634	1.88022	56976.3	1.59534e-08	1.59534e+07	3.80859e+06	156.167	10.1128/jb.178.15.4530-4539.1996	Glucose	E. Coli ML 30		40
Not given		micro gS/L	53	5.3e-05	0.25877	1.8812	35494.4	9.93842e-09	9.93842e+06	2.37262e+06	133.376	10.1016/0304-4165(94)90072-8	Glucose	E. Coli ML 30		37
Not given		micro gS/L	72	7.2e-05	0.25877	1.8812	26127.8	7.31578e-09	7.31578e+06	1.74651e+06	120.427	10.1016/0304-4165(94)90072-8	Glucose	E. Coli ML 30		37
gX/gS	0.45	micro gS/L	76	7.6e-05		2.22222	29239.8	8.18713e-09	8.18713e+06	1.95453e+06	125.03	https://www.nrcresearchpress.com/doi/10.1139/w99-113	Glucose	E. Coli ML 30		37	0.5 g/L
gX/gS	0.45	micro gS/L	90	9e-05		2.22222	24691.4	6.91358e-09	6.91358e+06	1.6505e+06	118.178	https://www.nrcresearchpress.com/doi/10.1139/w99-113	Galactose	E. Coli ML 30		37	0.5 g/L
gX/gS	0.45	micro gS/L	100	0.0001		2.22222	22222.2	6.22222e-09	6.22222e+06	1.48545e+06	114.1	https://www.nrcresearchpress.com/doi/10.1139/w99-113	Maltose	E. Coli ML 30		37	0.5 g/L
gX/gS	0.45	micro gS/L	132	0.000132		2.22222	16835	4.7138e-09	4.7138e+06	1.12534e+06	104.015	https://www.nrcresearchpress.com/doi/10.1139/w99-113	Ribose	E. Coli ML 30		37	0.5 g/L
gX/gS	0.45	micro gS/L	125	0.000125		2.22222	17777.8	4.97778e-09	4.97778e+06	1.18836e+06	105.921	https://www.nrcresearchpress.com/doi/10.1139/w99-113	Fructose	E. Coli ML 30		37	0.5 g/L
gX/gS	0.5	miliMolar	13	2.34		2	0.854701	2.39316e-13	239.316	57.1325	3.85148	http://www.jbc.org/content/274/22/15350	Glucose	S. cerevisiae		30	7.5 g/l
